# Supplementary material for: Tumor-derived GDF-15 blocks LFA-1 dependent T cell recruitment and suppresses responses to anti-PD-1 treatment
Source: Nat Commun. 2023 Jul 20;14:4253. doi: 10.1038/s41467-023-39817-3 (PMC10359308; doi:10.1038/s41467-023-39817-3)
Supplement: Supplementary file 4 — Source Data [file 41467_2023_39817_MOESM4_ESM.xlsx]

## Sheet: 1a
Figure 1a: Using whole blood from 7 different donors, adhesion of CD45+ immune cells on human lymphatic endothelial cells (huLEC) was measured in the absence or presence of GDF-15
		Unstimulated	CXCL12a	CXCL12a + GDF-15
	Donor 1	1173	1623	1243
	Donor 2	559	2755	990
	Donor 3	1000	2109	1756
	Donor 4	3930	4626	1941
	Donor 5	2372	5009	2711
	Donor 6	1119	2143	1773
	Donor 7	1228	4115	1074
	Statistical test: one-way ANOVA with Tukey´s post-hoc test

## Sheet: 1b
Figure 1b: Using whole blood from 10 different donors, adhesion of immune cell subset adhesion on human lymphatic endothelial cells (huLEC) was measured in the absence or presence of GDF-15
	CD4+ T cells				CD8+ T cells				B cells				Monocytes				NK cells				NKT cells				Granulocytes
		Control	+ GDF-15			Control	+ GDF-15			Control	+ GDF-15			Control	+ GDF-15			Control	+ GDF-15			Control	+ GDF-15			Control	+ GDF-15
	Donor 1	35.3	25			1.3	0.8			0.7	0.8			16.9	14.7			0.4	0.5			2.2	1.3			44.4	39.4
	Donor 2	14	9.5			11.8	8.7			3	2.3			11.8	8.7			2.8	1.5			0.9	0.5			54.4	44.6
	Donor 3	9	4.1			6.2	2.9			2.5	1.4			9.7	3.6			3.4	1.3			1.4	0.7			68.3	22
	Donor 4	19.3	9.1			5.7	3.8			2.4	2			13.8	7.4			2.6	1.4			3.8	1.7			54.8	42
	Donor 5	15.2	6.2			11.1	3.2			8.2	6.4			13.4	7.8			1.8	0.8			4.8	2.9			46.4	15.9
	Donor 6	16.5	9.9			5.3	3.1			3.8	3.1			8.5	7.6			1.4	0.6			1.1	1.3			59.7	27
	Donor 7	14.7	6.7			8.7	3.1			3	1.8			26	5.5			3.8	1			4.1	4.6			42.7	63.8
	Donor 8	16	14.5			8.5	6.2			11.5	8.2			11.6	12			2.7	2			4	3.3			44.9	34.6
	Donor 9	12.4	8			5.8	4.3			2.2	1.9			10.7	4.5			1.1	0.8			1.3	0.4			63.9	44.3
	Donor 10	22.3	4			4.1	0.8			6.4	2.2			8.2	3.5			2.1	1.2							55.5	14
	Statistical test: paired, two-sided Student´s t test, followed by Bonferroni´s correction
		0.00051459				0.00120027				0.0124337				0.0142627				0.0024806				0.0268286				0.0156049
		0.00360213				0.0084019				0.0870361				0.0998392				0.0173642				0.1878				0.109235

## Sheet: 1c
Figure 1c: Using pan T cells from 4 independent donors, adhesion of human T cells to activated human lymphatic endothelial cells was assessed under flow conditions
		Neg. Crtl.	Pos. Crtl.	rhGDF-15
	Donor #1	43	161	14
		43	129	18
		72	90	29
		68	64	11
		82	90	43
		75	129	43
		75	90	32
		68	100	54
		111	115	39
		107	118	68
		86	140	97
	Donor #2	0	50	47
		0	57	36
		0	61	36
		7	61	57
		4	90	64
		7	47	39
		0	72	82
		0	111	47
		7	140	79
		11	158	104
		14	129	79
		52	94	10
		29	65	15
		27	42	17
	Donor #3	57	63	40
		38	57	27
		61	57	11
		40	78	21
		46	67	11
		36	71	29
		46	130	32
		50	113	31
		32	90	40
		25	69	25
		44	78	38
		54	117	34
		61	109	29
		46	90	13
		31	122	34
		38	130	34
		50	176	29
		42	172	44
		54	210	44
	Donor #4		81	69
			107	81
			96	89
			102	91
			105	111
			97	92
			119	89
			93	117
				63
				35
				43
				46
				51
				75
				75
				78
	Donor #5		56	47
			73	59
			72	88
			95	83
			76	47
			85	39
			98	83
			123	103
			70	39
			104	63
			104	52
			103	57
			107	79
			119	51
			155	73
			159	101
			124	48
			105	59
			102	79
			114	82
			89	78
			87	39
			105	98
			117	60
			56	30
			81	36
			106	48
			87	47
			116	39
			118	56
			93	58
	Donor #6		80	64
			84	67
			67	65
			89	75
			97	73
			71	75
			90	64
			104	67
			81	18
			130	31
			130	18
			120	31
			112	38
			100	46
			102	50
			144	43
	Donor #7		93	54
			122	80
			85	76
			91	69
			117	69
			96	78
			93	76
			103	58
	Donor #8		104	51
			106	51
			122	55
			99	66
			83	61
			103	60
			93	75
			89	66
				51
				51
				55
				66
				61
				60
				75
				66
	Statistical test: mixed effects analysis with Tukey´s post-hoc test
	horizontal bars depict mean values ± SEM

## Sheet: 1d
Figure 1d: flow/adhesion experiment with GDF-15 and T cells rolling over HUVEC. A representative experiment is shown
		chamber 1	chamber 2	chamber 3	chamber 4	chamber 5
	field of view	HUVEC unstim / Tc	HUVEC stim / Tc (pos. Control)	HUVEC stim / Tc GDF15	HUVEC stim GDF15 / Tc	HUVEC stim GDF15 / Tc GDF15
	#1	2	13	2	5	4
	#2	1	11	3	4	3
	#3	3	12	2	10	5
	#4	1	15	4	6	2
	#5	0	6	4	4	2
	Statistical test: one-way ANOVA with Tukey´s post-hoc test
	mean values ± SEM are displayed

## Sheet: 1e
Figure 1e: Using pan T cells from 3 different donors, the effect of GDF-15 on CXCR3-mediated T cell adhesion to stimulated human lymphatic endothelial cells was assessed
		CXCL9 + CXCL10 + Vehicle	CXCL9 + CXCL10 + GDF-15 (100ng/mL)
	Donor #1	1127	822
		969	885
		990	827
	Donor #2	1259	1095
	Donor 2	1222	969
	Donor 2	1232	1006
	Donor #3	901	674
	Donor 3	832	706
	Donor 3	906	737
	Statistical test: two-sided paired Student´s t test
	horizontal lines depict median values

## Sheet: 1f
Figure 1f: Using pan T cells from 3 independent donors, the effect of GDF-15 on adhesion of stimulated T cells to human lymphatic endothelial cells was assessed - in the absence or presence of a blocking anti-GFRAL antibody
		Background	Stimulated (CD3-CD28-CD2)	Stimulated + GDF-15	Stimulated + aGFRAL Ab + GDF-15	Stimulated + Isotype Ab + GDF-15	Stimulated + Vehicle
	Donor #1	480	5029	3780	3060	2920	7406
		374	4825	2848	4031	2404	5524
		165	5861	3111	4098	1808	6808
		210	6561	3509	2973	2229	7620
		367	7857	3801	2668	2232	5883
		221	5161	3024	3812	2558	5111
		387	8108	2756	3462	2575	9003
		254	7113	3972	3689	2352	7838
		226	7426	4631	2244	2531	6706
		166	7643	3889	2540	1825	8048
		229	5970	3822	3022	3057	5965
		263	10123	3997	3551	2539	6627
		211	6716	3781	2739	3327	5547
		84	10010	3150	3430	2825	5553
		171	10235	4094	3588	2090	4295
		239	8644	3278	2670	2459	5198
		74	9814	3304	2646	2106	6942
		206	4897	2571	1663	2523	6374
		228	6666	3597	2097	1620	8616
		476	5363	3759	2678	2098	6608
		541	4974	4023	3891	3346	8946
		355	7066	3701	3008	2619	5751
			8428	3795	3465	2921	9092
			6186	2891	3781	2507	7607
			7300	3740	3382	2099	7622
				2906	2935		6871
					2848		5667
					3144		6097
					2838		7495
					3237
					3161
	Donor #2	779	10746	9501	9975	8520	17720
		396	11592	10226	9086	11608	17448
		631	11687	11293	8013	11389	17625
		452	10159	8740	9980	10735	13899
		600	14646	11461	8813	11883	12777
		679	11254	9097	8880	12959	13701
		456	12580	11510	9728	10826	14268
		439	14058	9243	11033	11722	13036
		791	13213	11615	9874	9627	16999
		605	9725	10847	9249	10303	18117
		455	10095	6918	7855	7635	16546
		1152	15610	10173	9775	9857	16176
		750	13094	5269	8380	8576	14481
		250	13496	4515	10023	8742	13618
		388	18040	5027	11913	7970	14313
		466	12377	5310	10939	8116	15599
		774	11991	5505	9176	8875	16972
		534	13901	8643	6747	10584	16177
		898	12881	7981	7380	9387	14625
		454	14573	7618	7502	10590	13431
		344	17582	8810	7962	9652	14596
		337	9551	8910	6716	11342	16979
			15109	10643	7408		15512
			11640		7307		14599
			10905		9245		13017
			6934				19589
			9702				17377
			9466				16599
			11232				15495
			14208				15620
			23692
			20505
			15420
			20197
			22507
			19162
			22603
			16492
			20673
			17980
			19613
			20157
			18340
			17952
			18163
			19098
			19369
			17965
			19199
			17132
			19117
			16791
			17828
			15760
			17569
			15836
			17629
			15807
			17513
	Donor #3		9728	6088	4783	7382	9939
			8413	4809	4868	5634	10776
			10894	4860	4705	5431	10940
			8231	5043	5783	7445	10867
			8509	5281	5925	6555	15211
			9941	5271	5694	4730	12079
			16081	4750	6366	5824	12125
			10504	5853	4615	4303	10995
			12140	6902	6782	4867	11887
			8193	6934	5552	5481	10495
			10797	3538	3056	5527	10533
			9725	5529	5989	5346	10916
			9938	4265	5487	5885	16437
			9793	4472	5381	6902	11801
			12028	3514	4222	5843	11015
			11409	4884	5229	5865	10952
			9266	3763	4485	3729	10100
			8449	4510	4522	5166	10766
			9350	3588	4416	5607	11889
			10368	3545	5459	6011	11878
			10884	3671	4638	7138	9273
			8345	4063	5914	4276	12504
					4475	6007	9193
					4051		9119
							8977
	Statistical test: one-way ANOVA
	horizontal lines depict median values

## Sheet: 1g
Figure 1g: Using T cells from 3 different donors, the dose-response relationship between GDF-15 and inhibition of T cell adhesion on HUVEC was explored
		adherent cells
	[GDF-15] (ng/ml)	Donor#1			Donor #2			Donor #3
	0.2	62505	63400	60853	58420	58440	58875	63220	56070	57328
	0.4	60290	57928	59403	63583	67818	66288	58985	54860	58320
	0.8	60293	57800	58333	60840	67078	58533	53090	57268	55160
	1.6	62835	53480	60538	60513	64218	64023	57765	57273	55608
	3.2	61663	58755	58468	62695	64758	61395	60243	57190	59083
	6.3	57800	58040	58293	61740	57955	57670	61910	58323	58933
	12.5	53423	62330	57453	54985	56723	64368	49525	51655	48428
	17.5	50738	47240	45923	48890	61245	49650	48978	49318	51740
	25	50998	50188	54643	46000	49468	48725	41915	42638	46743
	50	41380	46763	45823	47080	45538	51835	45163	42763	42620
	100	42668	44623	45508	46915	46023	48295	44223	43585	43870
	calculation of EC50 and EC90 values indicated in Figure legend
	mean values ± SEM are displayed

## Sheet: 1h
Figure 1h: Using pan T cells from 9 different donors, effects of rhGDF-15 on T cell adhesion to stimulated HUVEC were recorded by phase contrast microscopy in chamber slides
		Vehicle Control	GDF-15
	Donor #1	1553.67	1200.67
	Donor #2	885	690
	Donor #3	1274.33	849.66
	Donor #4	1328.67	1011.33
	Donor #5	883.33	649.33
	Donor #6	948	786.67
	Donor #7	981.33	804
	Donor #8	1358.67	985
	Donor #9	1057	858
	Statistical test: paired, two-sided Student´s t test

## Sheet: 1i
Figure 1i: Using pan T cells from 9 different donors, effects of rhGDF-15 on T cell transmigration across a layer of stimulated HUVEC were recorded by phase contrast microscopy in chamber slides
		Vehicle Control	GDF-15
	Donor #1	64.33	69
	Donor #2	49	52.33
	Donor #3	54.33	60.66
	Donor #4	58	64.66
	Donor #5	63	64.66
	Donor #6	34.33	40.33
	Donor #7	54	48.66
	Donor #8	79	49.66
	Donor #9	52	53
	Statistical test: paired, two-sided Student´s t test

## Sheet: 1j
Figure 1h: Using pan T cells from 9 different donors, effects of rhGDF-15 on T cell recruitment across a layer of stimulated HUVEC were recorded by phase contrast microscopy in chamber slides
		Vehicle Control	GDF-15
	Donor #1	1002	828.67
	Donor #2	433.67	363.33
	Donor #3	691.67	516
	Donor #4	768.667	651.33
	Donor #5	556.67	421
	Donor #6	328.33	317.667
	Donor #7	525	391
	Donor #8	1070.6	489.67
	Donor #9	547.6	452.66
	Statistical test: paired, two-sided Student´s t test

[truncated: 83 more sheets: 2a, 2b, 2c, 2d, 2e, 2f, 2g, 2j, 2l, 3a, 3b, 3c, 3d, 3e, 3f, 3g, 3h, 3j, 3k, 3l …]
